# Supplementary material for: Spacer Fidelity Assessments of Guide RNA by Top-Down Mass Spectrometry
Source: ACS Cent Sci. 2023 Jul 11;9(7):1437–52. doi: 10.1021/acscentsci.3c00289 (PMC10375574; doi:10.1021/acscentsci.3c00289)
Supplement: Supplementary file 2 — oc3c00289_si_002.xlsx [file oc3c00289_si_002.xlsx]

## Sheet: Captions
Table S2. List of all fragment ions identified in top-down MS/MS spectra using offset mass lists.
Table S3. List of gRNA X fragment ions identified by top-down MS/MS.
Table S4. List of gRNA XA fragment ions identified by top-down MS/MS.
Table S5. List of gRNA XB fragment ions identified by top-down MS/MS.
Table S6. List of gRNA XC fragment ions identified by top-down MS/MS.
Table S7. List of gRNA XD fragment ions identified by top-down MS/MS.
Table S8. List of gRNA Y fragment ions identified by top-down MS/MS.

## Sheet: TableS2
offset (ppm)	frag.type	position	charge	cos.score
-1000	c	6	2	0.39562
-1000	c	20	5	0.692859
-950	c	3	1	0.0787558
-950	c	3	2	0.453433
-950	c	16	5	0.198722
-950	c	20	5	0.794721
-900	c	3	1	0.652838
-900	c	17	5	0.163082
-900	c	18	5	0.504722
-900	c	20	5	0.414028
-850	c	7	2	0.879443
-850	c	7	3	0.44364
-850	c	12	4	0.684432
-850	c	18	5	0.294866
-850	c	18	6	0.134695
-850	c	20	5	0.770029
-800	c	19	6	0.131888
-800	c	20	5	0.739816
-750	c	3	1	0.70558
-750	c	20	5	0.567087
-700	c	4	2	0.557419
-700	c	13	4	0.387524
-700	c	18	5	0.767357
-700	c	19	5	0.06787
-700	c	20	5	0.551646
-650	c	14	4	0.532963
-650	c	15	4	0.544403
-650	c	19	5	0.390222
-650	c	19	6	0.256476
-650	c	20	5	0.69128
-600	c	3	1	0.446338
-600	c	7	2	0.215175
-600	c	10	3	0.756442
-600	c	15	5	0.546481
-600	c	18	5	0.33437
-550	c	11	3	0.632635
-550	c	11	4	0.589802
-550	c	18	5	0.591205
-550	c	20	5	0.709301
-500	c	6	2	0.717952
-500	c	12	4	0.665184
-500	c	19	5	0.0156789
-500	c	20	5	0.728006
-450	c	3	1	0.436599
-450	c	15	4	0.709337
-450	c	19	5	0.231386
-400	c	7	2	0.430135
-400	c	15	4	0.722036
-400	c	15	5	0.564757
-400	c	20	5	0.66453
-350	c	9	3	0.0615957
-350	c	18	5	0.47953
-350	c	18	6	0.454696
-350	c	19	5	0.0911301
-350	c	20	5	0.805851
-300	c	3	1	0.450027
-300	c	10	3	0.847614
-300	c	10	4	0.797701
-300	c	20	6	0.764932
-250	c	11	3	0.0375683
-250	c	12	4	0.895582
-250	c	15	4	0.897355
-250	c	20	5	0.361232
-200	c	15	4	0.918066
-200	c	15	5	0.733748
-200	c	16	5	0.531173
-200	c	19	5	0.303912
-200	c	20	5	0.710071
-150	c	20	5	0.932261
-150	c	20	6	0.93259
-100	c	20	5	0.442063
-50	c	1	1	0.138503
-50	c	15	4	0.886304
-50	c	19	5	0.41292
-50	c	20	5	0.641008
0	c	1	1	0.99794
0	c	2	1	0.998855
0	c	3	1	0.996625
0	c	3	2	0.999742
0	c	4	2	0.993292
0	c	5	2	0.999555
0	c	6	2	0.999465
0	c	7	2	0.997896
0	c	7	3	0.972444
0	c	8	3	0.997336
0	c	9	3	0.984063
0	c	10	3	0.998596
0	c	10	4	0.950331
0	c	11	3	0.998233
0	c	11	4	0.994266
0	c	12	4	0.995351
0	c	13	4	0.988519
0	c	14	4	0.983009
0	c	15	4	0.996911
0	c	15	5	0.842683
0	c	16	5	0.983733
0	c	17	5	0.994801
0	c	18	5	0.977122
0	c	18	6	0.926768
0	c	19	5	0.980746
0	c	19	6	0.917372
0	c	20	5	0.997438
0	c	20	6	0.999235
50	c	20	5	0.44992
100	c	20	5	0.617745
150	c	15	4	0.776621
150	c	20	5	0.942819
150	c	20	6	0.940605
200	c	15	4	0.941955
200	c	15	5	0.879396
200	c	19	5	0.812315
200	c	20	5	0.678485
250	c	7	2	0.71177
250	c	12	4	0.954038
250	c	18	5	0.763991
250	c	20	5	0.86711
300	c	10	3	0.962276
300	c	10	4	0.912509
300	c	11	3	0.178703
300	c	19	5	0.657265
300	c	20	5	0.886637
300	c	20	6	0.825544
350	c	15	4	0.499281
350	c	17	5	0.841664
350	c	18	6	0.429056
350	c	19	5	0.686369
350	c	20	5	0.692252
400	c	15	4	0.855192
400	c	15	5	0.843496
400	c	19	5	0.65145
400	c	20	5	0.835051
450	c	18	5	0.0687004
500	c	6	2	0.988425
500	c	12	4	0.888465
500	c	18	5	0.545048
500	c	19	6	0.121332
500	c	20	5	0.770456
550	c	11	3	0.882382
550	c	11	4	0.82684
550	c	20	5	0.823073
600	c	15	4	0.895155
600	c	15	5	0.701497
600	c	18	5	0.354957
600	c	19	5	0.915084
600	c	19	6	0.227832
600	c	20	5	0.371302
650	c	14	4	0.865534
650	c	18	5	0.151779
650	c	19	5	0.62981
650	c	19	6	0.393502
650	c	20	5	0.865418
700	c	4	2	0.952758
700	c	13	4	0.765859
700	c	19	6	0.0713689
700	c	20	5	0.68442
750	c	8	3	0.915558
750	c	12	4	0.81515
750	c	16	5	0.441619
750	c	19	6	0.042787
750	c	20	5	0.50152
800	c	19	5	0.709708
800	c	20	5	0.827189
850	c	7	2	0.730141
850	c	11	3	0.609857
850	c	18	5	0.813405
850	c	19	5	0.598118
850	c	19	6	0.234604
850	c	20	5	0.757685
900	c	7	2	0.846728
900	c	17	5	0.295151
900	c	18	5	0.140446
900	c	20	5	0.602279
950	c	3	2	0.989523
950	c	19	6	0.175304
950	c	20	5	0.797657
1000	c	19	5	0.583534
1000	c	19	6	0.0905592
1000	c	20	5	0.897882

## Sheet: TableS3
frag.type	position	charge	theo.mono.mass	exp.mono.mass	theo.max.mass	exp.max.mass	cos.score	intensity	region
c	1	1	334.026	334.027	334.026	334.027	0.99794	16633.4	spacer
c	2	1	693.072	693.072	693.072	693.072	0.998843	37454.2	spacer
c	3	1	1068.11	1068.11	1068.11	1068.11	0.99663	14745	spacer
c	3	2	533.552	533.553	533.552	533.553	0.999739	25386.4	spacer
c	4	2	706.076	706.076	706.076	706.076	0.993227	2688.67	spacer
c	5	2	859.088	859.088	859.088	859.088	0.999563	6267.4	spacer
c	6	2	1012.1	1012.1	1012.1	1012.1	0.999478	9467.03	spacer
c	7	2	1164.62	1164.62	1164.62	1164.62	0.997923	6667.7	spacer
c	7	3	776.079	776.079	776.079	776.079	0.972324	1075.13	spacer
c	8	3	877.759	877.759	878.093	878.093	0.997344	3126.94	spacer
c	9	3	987.443	987.443	987.778	987.777	0.984063	4526.71	spacer
c	10	3	1089.45	1089.45	1089.79	1089.79	0.998621	10686.7	spacer
c	10	4	816.837	816.837	817.088	817.087	0.950372	1185.35	spacer
c	11	3	1204.47	1204.47	1204.8	1204.8	0.998253	7484.11	spacer
c	11	4	903.099	903.099	903.349	903.35	0.994241	2094.82	spacer
c	12	4	989.36	989.36	989.611	989.611	0.995385	4092.02	spacer
c	13	4	1075.62	1075.62	1076.12	1076.12	0.988572	2520.72	spacer
c	14	4	1157.89	1157.88	1158.39	1158.39	0.983074	2235.61	spacer
c	15	4	1234.39	1234.39	1234.89	1234.89	0.996933	5159.69	spacer
c	15	5	987.312	987.312	987.713	987.713	0.842815	2574.88	spacer
c	16	5	1056.32	1056.32	1056.72	1056.72	0.983743	1530.27	spacer
c	17	5	1117.33	1117.33	1117.73	1117.73	0.994811	1754.86	spacer
c	18	5	1178.53	1178.53	1178.94	1178.93	0.977169	2641.19	spacer
c	18	6	981.944	0	982.279	982.279	0.926663	552.411	spacer
c	19	5	1239.54	1239.54	1239.94	1239.94	0.980812	1810.22	spacer
c	19	6	1032.78	0	1033.12	1033.12	0.917386	947.349	spacer
c	20	5	1300.75	1300.75	1301.35	1301.35	0.997457	10757.6	spacer
c	20	6	1083.79	1083.79	1084.29	1084.29	0.999243	9796.81	spacer
c	23	6	1245.64	1245.64	1246.14	1246.14	0.978827	1615.88	tracr
c	24	6	1296.65	1296.64	1297.15	1297.15	0.979515	3451.26	tracr
c	24	7	1111.27	1111.27	1111.7	1111.7	0.991217	1892.04	tracr
c	25	7	1154.98	1154.99	1155.41	1155.41	0.98896	2457.47	tracr
c	26	7	1201.99	1201.99	1202.42	1202.42	0.990331	4043.16	tracr
c	26	8	1051.62	0	1051.99	1051.99	0.978915	1030.52	tracr
c	27	7	1251.28	0	1251.86	1251.86	0.99235	2005.32	tracr
c	27	8	1094.75	0	1095.25	1095.25	0.839393	801.391	tracr
c	28	8	1137.63	0	1138.13	1138.13	0.92941	1139.09	tracr
c	32	8	1305.28	1305.28	1305.79	1305.79	0.902279	1349	tracr
c	32	9	1160.14	1160.14	1160.59	1160.59	0.900048	707.49	tracr
c	43	11	1290.9	0	1291.45	1291.45	0.879511	835.727	tracr
c	47	12	1290.26	0	1290.84	1290.84	0.946953	1196.25	tracr
c	51	13	1292.56	1292.56	1293.18	1293.18	0.920734	1299.05	tracr
y	2	1	593.095	593.096	593.095	593.096	0.999319	23128.3	tracr
y	3	1	929.114	929.112	929.114	929.112	0.998494	7079.36	tracr
y	5	2	791.59	791.59	791.59	791.59	0.935162	1118.21	tracr
y	6	2	971.122	971.121	971.122	971.121	0.981459	3405.57	tracr
y	7	2	1131.14	1131.14	1131.14	1131.14	0.820443	768.659	tracr
y	8	3	873.447	873.447	873.781	873.781	0.991174	1501.04	tracr
y	9	3	993.134	993.134	993.469	993.468	0.987364	4248.17	tracr
y	10	3	1099.49	1099.49	1099.82	1099.82	0.916167	893.891	tracr
y	11	3	1206.17	1206.17	1206.5	1206.5	0.806924	602.66	tracr
y	12	4	994.139	994.137	994.39	994.39	0.850655	1380.89	tracr
y	13	4	1079.91	1079.91	1080.41	1080.41	0.991872	1709.36	tracr
y	14	4	1169.67	1169.67	1170.17	1170.17	0.996734	5442.3	tracr
y	14	5	935.536	935.536	935.937	935.937	0.977184	1118.96	tracr
y	14	6	779.445	0	779.78	779.781	0.89043	703.822	tracr
y	15	4	1249.44	1249.44	1249.94	1249.93	0.947816	1091.8	tracr
y	17	5	1131.77	1131.77	1132.17	1132.17	0.973334	1267.74	tracr
y	18	5	1195.58	1195.58	1195.99	1195.98	0.996525	7566.97	tracr
y	18	6	996.152	996.153	996.486	996.487	0.937189	790.136	tracr
y	19	5	1264.59	1264.59	1265.2	1265.19	0.96088	1948	tracr
y	20	6	1113.5	0	1114.01	1114	0.975971	930.366	tracr
y	22	6	1226.69	0	1227.19	1227.19	0.917755	2186.71	tracr
y	23	6	1283.87	1283.87	1284.37	1284.37	0.906994	970.006	tracr
y	25	7	1198.33	0	1198.91	1198.9	0.925779	634.86	tracr
y	26	7	1247.34	0	1247.91	1247.92	0.803052	625.24	tracr
y	31	8	1298.96	1298.96	1299.58	1299.58	0.887296	2284.48	tracr
y	32	9	1191.08	1191.08	1191.63	1191.63	0.956424	1273.67	tracr
y	33	9	1227.64	1227.63	1228.2	1228.19	0.881299	1070.51	tracr
y	35	9	1298.65	1298.65	1299.21	1299.21	0.930606	3464.93	tracr
y	37	10	1232.19	0	1232.69	1232.7	0.95736	1143.34	tracr
y	38	10	1262.79	1262.8	1263.4	1263.4	0.944656	1849.48	tracr
y	39	10	1297.3	0	1297.9	1297.9	0.934338	1310.57	tracr
y	41	11	1237.28	0	1237.83	1237.83	0.962621	848.882	tracr
y	48	13	1227.65	1227.65	1228.19	1228.19	0.818793	1070.51	tracr
y	49	13	1254.04	0	1254.58	1254.58	0.928896	812.212	tracr
y	51	13	1303.97	1303.96	1304.59	1304.59	0.908727	1508.52	tracr
y	53	14	1258.77	0	1259.34	1259.34	0.882975	1059.96	tracr
y	55	14	1306.77	1306.77	1307.35	1307.35	0.81516	1378.34	tracr

## Sheet: TableS4
frag.type	position	charge	theo.mono.mass	exp.mono.mass	theo.max.mass	exp.max.mass	cos.score	intensity	region
c	1	1	334.026	334.028	334.026	334.028	0.997881	14391.2	spacer
c	2	1	670.044	670.047	670.044	670.047	0.99985	55078.2	spacer
c	3	1	1045.08	1045.09	1045.08	1045.09	0.999575	16465.4	spacer
c	3	2	522.038	522.041	522.038	522.041	0.999466	41835.6	spacer
c	4	2	694.562	694.566	694.562	694.566	0.998338	3627.25	spacer
c	5	2	847.575	847.579	847.575	847.579	0.999517	7412.1	spacer
c	6	2	1000.59	1000.59	1000.59	1000.59	0.996987	10268.6	spacer
c	6	3	666.722	666.726	666.722	666.726	0.91066	803.292	spacer
c	7	2	1153.11	1153.11	1153.11	1153.11	0.997919	7417.54	spacer
c	7	3	768.403	768.406	768.403	768.406	0.995216	1523.05	spacer
c	8	2	1305.63	1305.63	1306.13	1306.13	0.981658	5609.19	spacer
c	8	3	870.083	870.087	870.083	870.087	0.997693	3716.69	spacer
c	9	3	979.767	979.772	980.102	980.106	0.996463	6266.02	spacer
c	10	3	1081.78	1081.78	1082.11	1082.11	0.997524	11488.7	spacer
c	10	4	811.08	811.084	811.331	811.335	0.993472	1521.77	spacer
c	11	3	1196.79	1196.79	1197.13	1197.13	0.953777	8692.41	spacer
c	11	4	897.342	897.346	897.593	897.597	0.996907	2591.41	spacer
c	12	4	983.604	983.608	983.854	983.859	0.99753	4833.04	spacer
c	13	4	1069.87	1069.87	1070.37	1070.37	0.988224	2841.96	spacer
c	14	4	1152.13	1152.13	1152.63	1152.63	0.880387	3136.75	spacer
c	14	5	921.501	0	921.903	921.907	0.878162	722.088	spacer
c	15	4	1228.63	1228.64	1229.14	1229.14	0.994084	5869.46	spacer
c	15	5	982.706	982.711	983.108	983.112	0.802102	3378.22	spacer
c	16	5	1051.72	1051.72	1052.12	1052.12	0.986562	2131.4	spacer
c	17	5	1112.72	1112.73	1113.13	1113.13	0.932814	3625.83	spacer
c	18	5	1173.93	1173.94	1174.33	1174.34	0.988948	2982.3	spacer
c	18	6	978.106	978.112	978.441	978.445	0.969866	843.427	spacer
c	19	5	1234.94	1234.94	1235.34	1235.34	0.971512	2588.2	spacer
c	19	6	1028.95	0	1029.28	1029.29	0.934345	1370.94	spacer
c	20	5	1296.14	1296.15	1296.74	1296.75	0.995322	10059.6	spacer
c	20	6	1079.95	1079.96	1080.45	1080.46	0.998362	10706.2	spacer
c	22	6	1190.8	1190.8	1191.3	1191.31	0.931851	2009.62	tracr
c	23	6	1241.8	1241.81	1242.3	1242.31	0.96178	1701.15	tracr
c	23	7	1064.26	0	1064.69	1064.69	0.944384	917.637	tracr
c	24	6	1292.81	1292.81	1293.31	1293.31	0.981226	3327.82	tracr
c	24	7	1107.98	1107.98	1108.41	1108.41	0.979397	2368.31	tracr
c	25	7	1151.69	1151.7	1152.12	1152.13	0.976238	4291.49	tracr
c	25	8	1007.61	0	1007.98	1007.99	0.932324	732.609	tracr
c	26	7	1198.7	1198.71	1199.13	1199.14	0.984069	4487.49	tracr
c	26	8	1048.74	0	1049.11	1049.12	0.984005	1975.85	tracr
c	27	7	1247.99	1248	1248.57	1248.57	0.962476	1941.6	tracr
c	27	8	1091.87	0	1092.37	1092.37	0.952918	1080.91	tracr
c	28	8	1134.75	0	1135.25	1135.26	0.826802	692.006	tracr
c	32	8	1302.41	0	1302.91	1302.91	0.891503	1119.71	tracr
c	32	9	1157.58	0	1158.03	1158.03	0.943698	913.252	tracr
c	38	10	1246.86	0	1247.36	1247.37	0.874559	542.622	tracr
c	42	11	1257.44	0	1257.99	1257.99	0.892113	769.788	tracr
c	43	11	1288.81	1288.82	1289.36	1289.36	0.857409	968.262	tracr
c	45	12	1232.33	0	1232.91	1232.92	0.858898	1239.33	tracr
c	47	12	1288.34	1288.33	1288.92	1288.93	0.91288	1217.42	tracr
c	47	13	1189.16	0	1189.7	1189.7	0.838604	642.238	tracr
c	51	13	1290.79	1290.79	1291.41	1291.41	0.916865	1126.07	tracr
c	59	15	1298.18	0	1298.78	1298.79	0.814564	1028.67	tracr
y	2	1	593.095	593.098	593.095	593.098	0.999345	27072.8	tracr
y	3	1	929.114	929.117	929.114	929.117	0.997286	7665.74	tracr
y	3	2	464.053	464.056	464.053	464.056	0.98148	1517.81	tracr
y	5	2	791.59	791.594	791.59	791.594	0.937152	1454.5	tracr
y	6	2	971.122	971.125	971.122	971.125	0.996693	3670.08	tracr
y	7	2	1131.14	1131.14	1131.14	1131.14	0.86027	721.674	tracr
y	8	3	873.447	873.451	873.781	873.785	0.99098	1829.23	tracr
y	9	3	993.134	993.139	993.469	993.473	0.98348	4641.88	tracr
y	9	4	744.599	744.603	744.85	744.853	0.939016	675.493	tracr
y	10	3	1099.49	1099.49	1099.82	1099.83	0.909175	1130.11	tracr
y	12	4	994.139	994.142	994.39	994.395	0.869496	1505.26	tracr
y	13	4	1079.91	1079.91	1080.41	1080.41	0.964465	1879.52	tracr
y	14	4	1169.67	1169.68	1170.17	1170.18	0.995742	5562.19	tracr
y	14	5	935.536	935.541	935.937	935.942	0.994056	1804.92	tracr
y	14	6	779.445	0	779.78	779.784	0.889866	922.843	tracr
y	15	4	1249.44	1249.44	1249.94	1249.94	0.938211	1146.53	tracr
y	16	5	1063.16	1063.16	1063.56	1063.56	0.854027	623.239	tracr
y	17	5	1131.77	1131.78	1132.17	1132.18	0.970774	1347.61	tracr
y	18	5	1195.58	1195.59	1195.99	1195.99	0.950728	8207.97	tracr
y	18	6	996.152	996.158	996.486	996.49	0.9302	892.728	tracr
y	19	5	1264.59	1264.6	1265.2	1265.2	0.95667	2152.99	tracr
y	19	6	1053.66	0	1054.16	1054.16	0.914276	838.509	tracr
y	20	6	1113.5	1113.51	1114.01	1114.01	0.939254	1124.02	tracr
y	21	6	1166.84	0	1167.35	1167.35	0.851573	661.434	tracr
y	22	6	1226.69	0	1227.19	1227.19	0.952989	2067.91	tracr
y	22	7	1051.3	0	1051.73	1051.74	0.858193	808.482	tracr
y	23	6	1283.87	1283.87	1284.37	1284.37	0.910037	1132.58	tracr
y	24	7	1149.32	0	1149.75	1149.76	0.838836	582.837	tracr
y	25	7	1198.33	1198.34	1198.91	1198.91	0.820368	769.983	tracr
y	26	7	1247.34	0	1247.91	1247.92	0.901378	629.276	tracr
y	28	8	1179.06	0	1179.57	1179.56	0.912265	757.783	tracr
y	31	8	1298.96	1298.96	1299.58	1299.59	0.902652	2495.9	tracr
y	31	9	1154.52	0	1155.07	1155.08	0.888362	613.24	tracr
y	32	9	1191.08	0	1191.63	1191.64	0.922466	2730.34	tracr
y	35	9	1298.65	1298.65	1299.21	1299.21	0.834226	3504.55	tracr
y	35	10	1168.68	0	1169.19	1169.19	0.941033	858.659	tracr
y	36	10	1201.59	0	1202.09	1202.1	0.945979	927.167	tracr
y	36	11	1092.26	0	1092.72	1092.73	0.861087	546.128	tracr
y	37	10	1232.19	1232.19	1232.69	1232.7	0.919419	1400.34	tracr
y	38	10	1262.79	1262.8	1263.4	1263.4	0.932173	1625.71	tracr
y	39	10	1297.3	1297.3	1297.9	1297.91	0.926627	1673.96	tracr
y	41	11	1237.28	0	1237.83	1237.83	0.918567	1027.92	tracr
y	49	13	1254.04	0	1254.58	1254.58	0.917871	848.258	tracr
y	51	13	1303.97	0	1304.59	1304.59	0.863836	1307.83	tracr
y	53	14	1258.77	0	1259.34	1259.34	0.872932	1392.52	tracr
y	73	19	1281.41	0	1281.99	1282	0.838592	689.009	tracr
y	96	25	1267.71	0	1268.31	1268.31	0.877888	1294.97	spacer

## Sheet: TableS5
frag.type	position	charge	theo.mono.mass	exp.mono.mass	theo.max.mass	exp.max.mass	cos.score	intensity	region
c	1	1	334.026	334.029	334.026	334.029	0.99993	19780.4	spacer
c	2	1	693.072	693.075	693.072	693.075	0.999426	46199	spacer
c	3	1	1068.11	1068.12	1068.11	1068.12	0.988977	17665.7	spacer
c	3	2	533.552	533.555	533.552	533.555	0.999522	37358.9	spacer
c	4	2	706.076	706.08	706.076	706.08	0.993283	2750.81	spacer
c	5	2	859.088	859.093	859.088	859.093	0.99901	7034.64	spacer
c	6	2	1012.1	1012.11	1012.1	1012.11	0.997068	9776.86	spacer
c	6	3	674.398	674.403	674.398	674.403	0.976302	841.655	spacer
c	7	2	1164.62	1164.63	1164.62	1164.63	0.993926	6740.82	spacer
c	7	3	776.079	776.083	776.079	776.083	0.971038	1415.99	spacer
c	8	3	877.759	877.764	878.093	878.098	0.997952	3322.54	spacer
c	9	3	987.443	987.448	987.778	987.782	0.996465	5110.5	spacer
c	10	3	1089.45	1089.46	1089.79	1089.79	0.996319	6650.73	spacer
c	11	3	1199.14	1199.14	1199.47	1199.48	0.971129	9300.05	spacer
c	11	4	899.1	899.105	899.351	899.356	0.979307	3000.28	spacer
c	12	4	985.362	985.367	985.613	985.618	0.996052	4954.1	spacer
c	13	4	1071.62	1071.63	1072.13	1072.13	0.97162	3252.55	spacer
c	14	4	1153.89	1153.89	1154.39	1154.39	0.988779	2855.43	spacer
c	14	5	922.908	0	923.309	923.314	0.881431	651.111	spacer
c	15	4	1230.39	1230.4	1230.89	1230.9	0.993792	5796.06	spacer
c	15	5	984.113	984.118	984.514	984.52	0.995874	3422.84	spacer
c	16	5	1053.12	1053.13	1053.52	1053.53	0.965998	2057.11	spacer
c	17	5	1114.13	1114.14	1114.53	1114.54	0.987784	2497.84	spacer
c	18	5	1175.34	1175.34	1175.74	1175.74	0.983106	3287.89	spacer
c	18	6	979.278	0	979.613	979.618	0.904231	1050.63	spacer
c	19	5	1236.34	1236.35	1236.75	1236.75	0.966787	2855.18	spacer
c	19	6	1030.12	1030.12	1030.45	1030.46	0.94612	1308.86	spacer
c	20	5	1297.55	1297.56	1298.15	1298.16	0.993388	11832.7	spacer
c	20	6	1081.12	1081.13	1081.62	1081.63	0.99811	11306.4	spacer
c	22	6	1191.97	1191.98	1192.47	1192.48	0.915685	1696.54	tracr
c	23	6	1242.98	1242.98	1243.48	1243.48	0.97384	1935.9	tracr
c	23	7	1065.26	0	1065.69	1065.7	0.947831	761.175	tracr
c	24	6	1293.98	1293.99	1294.48	1294.49	0.982757	3656.97	tracr
c	24	7	1108.98	1108.99	1109.41	1109.42	0.985626	2279.63	tracr
c	25	7	1152.7	1152.71	1153.13	1153.13	0.893272	3223.36	tracr
c	25	8	1008.49	0	1008.86	1008.87	0.882146	643.045	tracr
c	26	7	1199.71	1199.71	1200.14	1200.14	0.939448	10149.1	tracr
c	26	8	1049.62	1049.63	1049.99	1050	0.984411	1424.63	tracr
c	27	7	1249	1249.01	1249.57	1249.58	0.980953	2161.94	tracr
c	27	8	1092.75	0	1093.25	1093.26	0.956435	1024.12	tracr
c	32	8	1303.29	1303.28	1303.79	1303.8	0.818386	1205.86	tracr
c	37	11	1102.87	0	1103.33	1103.33	0.809929	1811.68	tracr
c	38	10	1247.56	0	1248.07	1248.07	0.890642	875.989	tracr
c	43	11	1289.45	0	1290	1290	0.910482	850.27	tracr
c	45	12	1232.92	0	1233.5	1233.5	0.916904	1234.3	tracr
c	45	13	1138	0	1138.54	1138.54	0.815564	506.966	tracr
c	47	12	1288.93	0	1289.51	1289.52	0.892346	1277.2	tracr
c	51	13	1291.33	0	1291.95	1291.96	0.850811	1100.07	tracr
y	2	1	593.095	593.099	593.095	593.099	0.999398	28147.8	tracr
y	3	1	929.114	929.118	929.114	929.118	0.999301	8210.55	tracr
y	3	2	464.053	464.056	464.053	464.056	0.981705	1441.52	tracr
y	5	2	791.59	791.594	791.59	791.594	0.989198	1403.04	tracr
y	6	2	971.122	971.127	971.122	971.127	0.990054	3970.23	tracr
y	8	3	873.447	873.451	873.781	873.786	0.990988	1879.7	tracr
y	9	3	993.134	993.14	993.469	993.474	0.98531	4946.88	tracr
y	9	4	744.599	744.603	744.85	744.854	0.939229	671.227	tracr
y	10	3	1099.49	1099.49	1099.82	1099.83	0.93848	1150.54	tracr
y	12	4	994.139	994.143	994.39	994.394	0.857393	1685.79	tracr
y	13	4	1079.91	1079.91	1080.41	1080.41	0.97575	1875.5	tracr
y	14	4	1169.67	1169.68	1170.17	1170.18	0.996066	6321.01	tracr
y	14	5	935.536	935.541	935.937	935.942	0.991783	1649.3	tracr
y	14	6	779.445	0	779.78	779.785	0.941452	887.383	tracr
y	15	4	1249.44	1249.44	1249.94	1249.94	0.857293	1190.34	tracr
y	16	5	1063.16	1063.16	1063.56	1063.57	0.87238	683.935	tracr
y	17	5	1131.77	1131.78	1132.17	1132.18	0.980185	1454.78	tracr
y	18	5	1195.58	1195.59	1195.99	1195.99	0.997405	8889.4	tracr
y	18	6	996.152	996.159	996.486	996.492	0.938283	942.665	tracr
y	19	5	1264.59	1264.6	1265.2	1265.2	0.958193	2297.2	tracr
y	19	6	1053.66	0	1054.16	1054.17	0.950818	913.541	tracr
y	20	6	1113.5	1113.51	1114.01	1114.01	0.889076	1045.44	tracr
y	21	6	1166.84	0	1167.35	1167.35	0.830709	601.897	tracr
y	22	6	1226.69	0	1227.19	1227.19	0.949868	2380.01	tracr
y	22	7	1051.3	0	1051.73	1051.74	0.872612	646.287	tracr
y	23	6	1283.87	0	1284.37	1284.37	0.914193	1142.24	tracr
y	27	7	1296.35	0	1296.92	1296.93	0.918428	1416.52	tracr
y	28	8	1179.06	0	1179.57	1179.57	0.81575	695.335	tracr
y	31	8	1298.96	1298.96	1299.58	1299.59	0.880412	2924	tracr
y	31	9	1154.52	0	1155.07	1155.08	0.892069	710.477	tracr
y	33	9	1227.64	1227.63	1228.2	1228.2	0.824723	1115.63	tracr
y	36	10	1201.59	1201.59	1202.09	1202.1	0.928261	967.594	tracr
y	37	10	1232.19	1232.19	1232.69	1232.7	0.85788	1229.31	tracr
y	38	10	1262.79	0	1263.4	1263.4	0.943296	1560.3	tracr
y	39	10	1297.3	1297.3	1297.9	1297.91	0.872188	1406.26	tracr
y	41	11	1237.28	0	1237.83	1237.83	0.937373	1270.24	tracr
y	48	13	1227.65	1227.65	1228.19	1228.2	0.860939	1115.63	tracr
y	49	13	1254.04	0	1254.58	1254.58	0.922022	855.225	tracr
y	51	13	1303.97	1303.97	1304.59	1304.6	0.851012	1416.77	tracr
y	53	14	1258.77	0	1259.34	1259.35	0.895503	1355.39	tracr
y	56	15	1239.99	0	1240.53	1240.53	0.811378	1013.34	tracr

## Sheet: TableS6
frag.type	position	charge	theo.mono.mass	exp.mono.mass	theo.max.mass	exp.max.mass	cos.score	intensity	region
c	1	1	334.026	334.028	334.026	334.028	0.999928	16776.5	spacer
c	2	1	693.072	693.075	693.072	693.075	0.999371	39189	spacer
c	3	1	1068.11	1068.12	1068.11	1068.12	0.994068	14369.4	spacer
c	3	2	533.552	533.555	533.552	533.555	0.999556	35381	spacer
c	4	2	706.076	706.079	706.076	706.079	0.992998	2583.47	spacer
c	5	2	859.088	859.093	859.088	859.093	0.997887	6470.73	spacer
c	6	2	1012.1	1012.11	1012.1	1012.11	0.996692	8959.63	spacer
c	6	3	674.398	674.404	674.398	674.404	0.907644	802.386	spacer
c	7	2	1164.62	1164.63	1164.62	1164.63	0.997359	5804.27	spacer
c	7	3	776.079	776.083	776.079	776.083	0.969742	1360.53	spacer
c	8	3	877.759	877.764	878.093	878.098	0.997214	2988.97	spacer
c	9	3	987.443	987.448	987.778	987.782	0.980217	4736.43	spacer
c	10	3	1089.45	1089.46	1089.79	1089.79	0.914285	8825.35	spacer
c	10	4	816.837	816.842	817.088	817.092	0.957201	1514.36	spacer
c	11	3	1204.47	1204.47	1204.8	1204.81	0.997052	6259.65	spacer
c	11	4	903.099	903.104	903.349	903.354	0.997694	2452.51	spacer
c	12	4	989.36	989.366	989.611	989.616	0.994525	4005.35	spacer
c	13	4	1075.62	1075.63	1076.12	1076.13	0.992813	2472.88	spacer
c	14	4	1157.89	1157.89	1158.39	1158.39	0.980938	2174.82	spacer
c	14	5	926.107	926.112	926.508	926.512	0.932452	695.854	spacer
c	15	4	1234.39	1234.4	1234.89	1234.9	0.9895	4133.2	spacer
c	15	5	987.312	987.317	987.713	987.718	0.860092	2922.02	spacer
c	16	5	1056.32	1056.33	1056.72	1056.73	0.93483	1469.52	spacer
c	17	5	1117.33	1117.34	1117.73	1117.74	0.991826	2002.58	spacer
c	18	5	1178.53	1178.54	1178.94	1178.94	0.974234	2795.4	spacer
c	18	6	981.944	0	982.279	982.284	0.93498	804.868	spacer
c	19	5	1239.54	1239.55	1239.94	1239.95	0.9859	2873.43	spacer
c	19	6	1032.78	1032.79	1033.12	1033.12	0.983903	1947.85	spacer
c	20	5	1308.55	1308.56	1309.15	1309.16	0.980685	5837.21	spacer
c	20	6	1090.29	1090.3	1090.79	1090.8	0.973603	8302.94	spacer
c	22	6	1201.14	1201.14	1201.64	1201.65	0.943733	1335.92	tracr
c	23	6	1252.14	1252.15	1252.65	1252.65	0.95358	1355.95	tracr
c	23	7	1073.12	1073.13	1073.55	1073.56	0.80152	716.395	tracr
c	24	6	1303.15	0	1303.65	1303.66	0.951855	2541.49	tracr
c	24	7	1116.84	0	1117.27	1117.28	0.914252	1751.1	tracr
c	25	7	1160.56	1160.56	1160.99	1160.99	0.978681	1743.98	tracr
c	25	8	1015.36	0	1015.74	1015.75	0.924144	1195.73	tracr
c	26	7	1207.57	1207.57	1208.14	1208.15	0.9904	3570.82	tracr
c	26	8	1056.49	0	1057	1057	0.939546	1189.7	tracr
c	27	7	1256.86	0	1257.43	1257.44	0.976715	1591.03	tracr
c	28	7	1305.87	1305.86	1306.44	1306.45	0.824394	938.58	tracr
c	32	9	1164.48	0	1164.92	1164.93	0.804148	641.887	tracr
c	51	13	1295.56	1295.56	1296.18	0	0.82085	0	tracr
y	2	1	593.095	593.099	593.095	593.099	0.999257	24556.9	tracr
y	3	1	929.114	929.118	929.114	929.118	0.996438	6764.04	tracr
y	5	2	791.59	791.594	791.59	791.594	0.931365	1210.16	tracr
y	6	2	971.122	971.126	971.122	971.126	0.982196	3529.74	tracr
y	8	3	873.447	873.451	873.781	873.786	0.990399	1811.12	tracr
y	9	3	993.134	993.139	993.469	993.474	0.984441	4741.81	tracr
y	9	4	744.599	744.603	744.85	744.854	0.938903	617.779	tracr
y	10	3	1099.49	1099.49	1099.82	1099.83	0.911876	835.946	tracr
y	12	4	994.139	994.143	994.39	994.395	0.868432	1678.08	tracr
y	13	4	1079.91	1079.91	1080.41	1080.41	0.981457	1718.33	tracr
y	14	4	1169.67	1169.68	1170.17	1170.18	0.996325	5718.04	tracr
y	14	5	935.536	935.541	935.937	935.942	0.991493	1731.46	tracr
y	14	6	779.445	0	779.78	779.784	0.889678	692.753	tracr
y	15	4	1249.44	1249.44	1249.94	1249.94	0.926268	1028.68	tracr
y	16	5	1063.16	1063.16	1063.56	1063.57	0.806925	567.469	tracr
y	17	5	1131.77	1131.78	1132.17	1132.18	0.983037	1277.63	tracr
y	18	5	1195.58	1195.59	1195.99	1195.99	0.996374	7754.13	tracr
y	18	6	996.152	996.161	996.486	996.492	0.947125	979.434	tracr
y	19	5	1264.59	1264.6	1265.2	1265.2	0.938805	2063.16	tracr
y	19	6	1053.66	0	1054.16	1054.17	0.961943	878.195	tracr
y	20	6	1113.5	1113.51	1114.01	1114.01	0.968407	962.882	tracr
y	21	6	1166.84	1166.85	1167.35	1167.35	0.825522	667.521	tracr
y	23	6	1283.87	1283.87	1284.37	1284.37	0.881498	1144.94	tracr
y	25	7	1198.33	0	1198.91	1198.91	0.917104	667.15	tracr
y	26	7	1247.34	0	1247.91	1247.92	0.892659	577.365	tracr
y	27	7	1296.35	1296.35	1296.92	1296.93	0.850338	1337.12	tracr
y	28	8	1179.06	0	1179.57	1179.57	0.852702	874.334	tracr
y	31	8	1298.96	1298.96	1299.58	1299.59	0.906085	2480.69	tracr
y	31	9	1154.52	0	1155.07	1155.08	0.808082	560.893	tracr
y	32	9	1191.08	0	1191.63	1191.64	0.958796	1549.59	tracr
y	33	9	1227.64	1227.64	1228.2	1228.19	0.95286	2790.21	tracr
y	33	10	1104.77	0	1105.28	1105.27	0.949249	1396.8	tracr
y	35	9	1298.65	1298.65	1299.21	1299.21	0.831814	3521.69	tracr
y	36	10	1201.59	0	1202.09	1202.1	0.96033	865.443	tracr
y	37	10	1232.19	1232.19	1232.69	1232.7	0.942717	1217.3	tracr
y	38	10	1262.79	0	1263.4	1263.4	0.949075	1794.54	tracr
y	39	10	1297.3	1297.3	1297.9	1297.91	0.889642	1253.25	tracr
y	41	11	1237.28	0	1237.83	1237.84	0.956442	1267.32	tracr
y	47	12	1300.12	0	1300.7	1300.71	0.895136	1181.44	tracr
y	48	13	1227.65	0	1228.19	1228.19	0.90792	2790.21	tracr
y	49	13	1254.04	0	1254.58	1254.59	0.939525	1001.84	tracr
y	51	13	1303.97	0	1304.59	1304.59	0.881552	1639.22	tracr
y	53	14	1258.77	0	1259.34	1259.35	0.899278	1326.82	tracr

## Sheet: TableS7
frag.type	position	charge	theo.mono.mass	exp.mono.mass	theo.max.mass	exp.max.mass	cos.score	intensity	region
c	1	1	334.026	334.029	334.026	334.029	0.999957	18305.7	spacer
c	2	1	693.072	693.075	693.072	693.075	0.999423	35786.6	spacer
c	3	1	1068.11	1068.12	1068.11	1068.12	0.999164	14630.4	spacer
c	3	2	533.552	533.555	533.552	533.555	0.999474	27893.5	spacer
c	4	2	706.076	706.079	706.076	706.079	0.99921	4159.71	spacer
c	5	2	858.596	858.601	858.596	858.601	0.99857	7130.24	spacer
c	6	2	1011.61	1011.61	1011.61	1011.61	0.989044	9291.41	spacer
c	6	3	674.07	674.073	674.07	674.073	0.904165	1052.3	spacer
c	7	2	1164.13	1164.14	1164.13	1164.14	0.992587	6417.41	spacer
c	7	3	775.751	775.755	775.751	775.755	0.969459	970.206	spacer
c	8	3	877.431	877.436	877.765	877.77	0.998022	2531.67	spacer
c	9	3	987.115	987.12	987.45	987.455	0.943794	4242	spacer
c	10	3	1089.12	1089.13	1089.46	1089.46	0.997264	8951.06	spacer
c	10	4	816.591	816.595	816.842	816.846	0.964494	1125.1	spacer
c	11	3	1204.14	1204.14	1204.47	1204.48	0.996104	6660.61	spacer
c	11	4	902.853	902.857	903.103	903.108	0.994579	2157.05	spacer
c	12	4	989.114	989.119	989.365	989.37	0.991974	3438.65	spacer
c	13	4	1075.38	1075.38	1075.88	1075.88	0.982277	1885.9	spacer
c	14	4	1157.64	1157.65	1158.14	1158.15	0.979846	2302.54	spacer
c	15	4	1234.15	1234.15	1234.65	1234.65	0.991441	4293.74	spacer
c	15	5	987.115	987.12	987.516	987.522	0.810976	2498.4	spacer
c	16	5	1056.12	1056.13	1056.53	1056.53	0.959011	1369.11	spacer
c	17	5	1117.13	1117.14	1117.53	1117.54	0.983151	1621.24	spacer
c	18	5	1178.34	1178.34	1178.74	1178.75	0.970586	2494.21	spacer
c	18	6	981.78	0	982.115	982.12	0.954258	840.546	spacer
c	19	5	1239.35	1239.35	1239.75	1239.75	0.955857	1890.73	spacer
c	19	6	1032.62	0	1032.95	1032.96	0.911409	967.295	spacer
c	20	5	1300.55	1300.56	1301.15	1301.16	0.995174	9079.36	spacer
c	20	6	1083.62	1083.63	1084.13	1084.13	0.998901	8557.29	spacer
c	22	6	1194.47	1194.47	1194.97	1194.98	0.95492	1212.51	tracr
c	23	6	1245.48	1245.48	1245.98	1245.99	0.976681	1375.16	tracr
c	24	6	1296.48	1296.49	1296.98	1296.99	0.974462	2792.1	tracr
c	24	7	1111.13	1111.13	1111.56	1111.56	0.98224	1709.33	tracr
c	25	7	1154.84	0	1155.27	1155.28	0.97611	2161.49	tracr
c	26	7	1201.85	1201.86	1202.28	1202.29	0.990836	3630.57	tracr
c	26	8	1051.49	0	1051.87	1051.88	0.979646	1545.08	tracr
c	27	7	1251.14	1251.15	1251.72	1251.72	0.972524	1610.17	tracr
c	27	8	1094.62	0	1095.13	1095.13	0.867212	1454.25	tracr
c	28	8	1137.51	0	1138.01	1138.02	0.958247	710.176	tracr
c	32	9	1160.03	0	1160.48	1160.48	0.864044	718.068	tracr
c	43	11	1290.81	0	1291.36	1291.37	0.892757	842.861	tracr
c	47	12	1290.18	0	1290.76	1290.77	0.899856	1060.51	tracr
c	51	13	1292.49	0	1293.1	1293.11	0.916935	1136.65	tracr
c	56	19	973.503	0	973.926	0	0.847465	0	tracr
y	2	1	593.095	593.099	593.095	593.099	0.999334	27097.6	tracr
y	3	1	929.114	929.117	929.114	929.117	0.999354	8394.22	tracr
y	5	2	791.59	791.594	791.59	791.594	0.937576	1251.51	tracr
y	6	2	971.122	971.127	971.122	971.127	0.989412	4064.19	tracr
y	8	3	873.447	873.451	873.781	873.785	0.990605	1857.39	tracr
y	9	3	993.134	993.14	993.469	993.473	0.984449	4971.7	tracr
y	9	4	744.599	744.603	744.85	744.854	0.936123	626.425	tracr
y	10	3	1099.49	1099.49	1099.82	1099.83	0.906274	922.951	tracr
y	11	3	1206.17	1206.18	1206.5	1206.51	0.93578	647.486	tracr
y	12	4	994.139	994.143	994.39	994.395	0.871435	1790.83	tracr
y	13	4	1079.91	1079.91	1080.41	1080.41	0.976699	1802.43	tracr
y	14	4	1169.67	1169.68	1170.17	1170.18	0.99502	6481.4	tracr
y	14	5	935.536	935.541	935.937	935.942	0.993657	1719.84	tracr
y	14	6	779.445	0	779.78	779.785	0.94101	904.627	tracr
y	15	4	1249.44	1249.44	1249.94	1249.94	0.852532	1278.76	tracr
y	16	5	1063.16	1063.16	1063.56	1063.56	0.88285	603.566	tracr
y	17	5	1131.77	1131.78	1132.17	1132.18	0.980841	1508.06	tracr
y	18	5	1195.58	1195.59	1195.99	1195.99	0.997089	8856.25	tracr
y	18	6	996.152	996.16	996.486	996.492	0.940948	942.232	tracr
y	19	5	1264.59	1264.6	1265.2	1265.2	0.950405	2404.43	tracr
y	19	6	1053.66	0	1054.16	1054.17	0.965364	903.436	tracr
y	20	6	1113.5	1113.51	1114.01	1114.01	0.96132	1186.88	tracr
y	21	6	1166.84	1166.85	1167.35	1167.35	0.886374	696.733	tracr
y	22	6	1226.69	0	1227.19	1227.19	0.924413	2474.91	tracr
y	23	6	1283.87	1283.87	1284.37	1284.37	0.913343	1226.04	tracr
y	24	7	1149.32	0	1149.75	1149.76	0.840173	690.754	tracr
y	25	7	1198.33	0	1198.91	1198.91	0.920109	687.79	tracr
y	26	7	1247.34	1247.35	1247.91	1247.92	0.908637	715.782	tracr
y	31	8	1298.96	1298.96	1299.58	1299.59	0.89806	2881.42	tracr
y	32	9	1191.08	0	1191.63	1191.64	0.975486	1749.61	tracr
y	33	9	1227.64	1227.64	1228.2	1228.2	0.86723	1301	tracr
y	33	10	1104.77	1104.78	1105.28	1105.28	0.822336	522.892	tracr
y	35	9	1298.65	1298.65	1299.21	1299.21	0.833508	4152.96	tracr
y	35	10	1168.68	0	1169.19	1169.19	0.923553	812.649	tracr
y	36	10	1201.59	0	1202.09	1202.1	0.810509	1021.41	tracr
y	37	10	1232.19	1232.2	1232.69	1232.7	0.951213	1623.48	tracr
y	38	10	1262.79	1262.79	1263.4	1263.4	0.956746	2045.65	tracr
y	39	10	1297.3	1297.3	1297.9	1297.91	0.896236	1582.39	tracr
y	41	11	1237.28	0	1237.83	1237.84	0.947642	1197.36	tracr
y	48	13	1227.65	1227.64	1228.19	1228.2	0.831277	1301	tracr
y	49	13	1254.04	0	1254.58	1254.59	0.924774	1109.73	tracr
y	51	13	1303.97	1303.97	1304.59	1304.6	0.8769	1724.3	tracr
y	53	14	1258.77	0	1259.34	1259.34	0.900508	1472.85	tracr
y	55	14	1306.77	1306.78	1307.35	1307.36	0.813036	1671.57	tracr
y	96	25	1267.67	1267.66	1268.27	1268.27	0.874441	742.787	spacer

## Sheet: TableS8
frag.type	position	charge	theo.mono.mass	exp.mono.mass	theo.max.mass	exp.max.mass	cos.score	intensity	region
c	1	1	334.026	334.027	334.026	334.027	0.997978	28761.3	spacer
c	2	1	669.06	669.061	669.06	669.061	0.98966	35959.2	spacer
c	3	1	1004.09	1004.09	1004.09	1004.09	0.997111	19510.9	spacer
c	3	2	501.543	501.544	501.543	501.544	0.99987	23616.7	spacer
c	4	2	674.067	674.068	674.067	674.068	0.99723	5972.3	spacer
c	5	2	826.588	826.588	826.588	826.588	0.998131	9608.35	spacer
c	6	2	979.6	979.6	979.6	979.6	0.998879	10203.8	spacer
c	7	2	1132.12	1132.12	1132.12	1132.12	0.998324	10434.4	spacer
c	7	3	754.411	754.412	754.411	754.412	0.995368	3298.96	spacer
c	8	2	1304.64	1304.64	1305.15	1305.14	0.966761	1537.18	spacer
c	8	3	869.427	869.427	869.762	869.761	0.984025	1721.68	spacer
c	9	3	971.436	971.436	971.77	971.769	0.991178	3602.63	spacer
c	10	3	1073.44	1073.44	1073.78	1073.78	0.998594	5788.22	spacer
c	10	4	804.831	804.832	805.082	805.083	0.929493	1405.52	spacer
c	11	3	1183.13	1183.13	1183.46	1183.46	0.994463	2994.06	spacer
c	11	4	887.094	887.096	887.345	887.345	0.990453	1503.22	spacer
c	12	3	1292.81	1292.81	1293.15	1293.15	0.934442	1295.84	spacer
c	13	4	1045.62	1045.62	1045.87	1045.87	0.993318	4308.45	spacer
c	13	5	836.293	836.293	836.493	836.495	0.979297	1192.43	spacer
c	14	4	1131.88	1131.88	1132.38	1132.38	0.864738	3241.33	spacer
c	14	5	905.302	905.302	905.703	905.705	0.989552	1306.07	spacer
c	15	4	1208.14	1208.14	1208.64	1208.64	0.987293	1643.25	spacer
c	15	5	966.31	966.311	966.712	966.712	0.955676	1704.11	spacer
c	16	4	1290.4	1290.41	1290.9	1290.9	0.976712	861.529	spacer
c	16	5	1032.12	1032.12	1032.52	1032.52	0.954622	1723.04	spacer
c	16	6	859.933	0	860.267	860.268	0.92073	552.835	spacer
c	17	5	1097.93	1097.93	1098.33	1098.33	0.981075	1764.02	spacer
c	18	5	1158.94	1158.94	1159.34	1159.34	0.988101	1876.97	spacer
c	18	6	965.615	965.613	965.949	965.95	0.858028	980.765	spacer
c	19	5	1227.95	1227.95	1228.35	1228.35	0.992722	2541.13	spacer
c	19	6	1023.12	1023.12	1023.46	1023.46	0.986258	2426.07	spacer
c	20	5	1296.96	0	1297.56	1297.57	0.951821	1430.48	spacer
c	20	6	1080.63	1080.63	1081.13	1081.13	0.987209	1984.16	spacer
c	22	6	1191.48	0	1191.98	1191.98	0.905949	908.435	tracr
c	23	6	1242.48	0	1242.98	1242.98	0.961646	671.412	tracr
c	24	6	1293.49	1293.48	1293.99	1293.99	0.87836	753.648	tracr
c	24	7	1108.56	0	1108.99	1108.99	0.941668	823.204	tracr
c	25	7	1152.28	0	1152.71	1152.71	0.975103	1232.73	tracr
c	25	8	1008.12	0	1008.49	1008.49	0.898843	986.747	tracr
c	26	7	1199.28	1199.29	1199.71	1199.72	0.983649	2398.4	tracr
c	26	8	1049.25	0	1049.62	1049.62	0.982171	1133.95	tracr
c	26	9	932.553	0	932.888	932.888	0.923197	704.859	tracr
c	27	7	1248.58	0	1249.15	1249.15	0.976277	967.1	tracr
c	27	8	1092.38	0	1092.88	1092.88	0.83442	594.478	tracr
c	28	8	1135.26	0	1135.76	1135.76	0.857961	803.028	tracr
c	32	8	1302.92	0	1303.42	1303.42	0.818181	605.975	tracr
c	35	9	1272.61	1272.61	1273.17	1273.17	0.831012	702.731	tracr
y	2	1	593.095	593.096	593.095	593.096	0.999831	39989.8	tracr
y	3	1	929.114	929.113	929.114	929.113	0.999214	10447.7	tracr
y	3	2	464.053	464.054	464.053	464.054	0.981229	2307.55	tracr
y	5	2	791.59	791.59	791.59	791.59	0.967257	1676.35	tracr
y	6	2	971.122	971.121	971.122	971.121	0.916097	4329.92	tracr
y	7	2	1131.14	1131.13	1131.14	1131.13	0.879238	770.404	tracr
y	8	3	873.447	873.446	873.781	873.781	0.995413	3062.93	tracr
y	9	3	993.134	993.135	993.469	993.468	0.972662	5759.54	tracr
y	9	4	744.599	744.598	744.85	744.85	0.937365	914.964	tracr
y	10	3	1099.49	1099.49	1099.82	1099.82	0.811419	706.269	tracr
y	12	4	994.139	994.137	994.39	994.39	0.83803	2202.31	tracr
y	13	4	1079.91	1079.9	1080.41	1080.41	0.984553	1592.3	tracr
y	14	4	1169.67	1169.67	1170.17	1170.17	0.990552	3662.18	tracr
y	14	5	935.536	935.537	935.937	935.937	0.990467	2591.05	tracr
y	14	6	779.445	779.445	779.78	779.78	0.977449	1075.91	tracr
y	15	4	1249.44	1249.44	1249.94	1249.93	0.83765	526.334	tracr
y	15	5	999.347	0	999.749	999.747	0.810359	551.527	tracr
y	16	5	1063.16	1063.16	1063.56	1063.56	0.864463	697.954	tracr
y	18	5	1195.58	1195.59	1195.99	1195.98	0.992967	3719.41	tracr
y	18	6	996.152	996.15	996.486	996.484	0.918343	1456.26	tracr
y	19	5	1264.59	0	1265.2	1265.19	0.828635	991.613	tracr
y	20	6	1113.5	0	1114.01	1114.01	0.974602	935.671	tracr
y	20	7	954.288	0	954.718	954.717	0.842657	727.564	tracr
y	22	7	1051.3	0	1051.73	1051.74	0.900524	694.938	tracr
y	27	7	1296.35	1296.35	1296.92	1296.92	0.929118	1574.8	tracr
y	27	8	1134.18	0	1134.68	1134.68	0.925539	1133.73	tracr
y	32	9	1189.52	0	1190.08	1190.08	0.87235	908.185	tracr
y	35	9	1297.09	0	1297.65	1297.65	0.810405	1206.86	tracr
y	36	10	1200.19	1200.18	1200.69	1200.69	0.807265	806.391	tracr
y	37	10	1230.79	0	1231.29	1231.29	0.958064	736.743	tracr
y	38	10	1261.39	0	1261.99	1261.99	0.962059	1074.68	tracr
y	41	11	1236.01	0	1236.55	1236.55	0.84584	711.88	tracr
y	47	12	1298.95	1298.95	1299.53	1299.54	0.860266	584.436	tracr
y	49	13	1252.96	0	1253.5	1253.51	0.860102	610.915	tracr
y	51	13	1302.89	0	1303.51	1303.51	0.902825	797.081	tracr
y	55	14	1305.77	0	1306.35	1306.35	0.865619	818.982	tracr
